# Supplementary material for: QTL fine-mapping of soybean (Glycine max L.) leaf type associated traits in two RILs populations
Source: BMC Genomics. 2019 Apr 2;20:260. doi: 10.1186/s12864-019-5610-8 (PMC6444683; doi:10.1186/s12864-019-5610-8)
Supplement: Supplementary file 1 — Table S1. The pairwise correlation coefficients between different leaf type traits in ZH RILs across multi-environments. Table S2. The pairwise correlation coefficients between different leaf type traits in GB RILs across multi-environments. Table S3. Correlation coefficients between different environments for leaf type traits in ZH RILs. Table S4. Correlation coefficients between different environments for leaf type traits in GB RILs. Table S5. Description of characteristics of 20 chromosomes in ZH RIL population high-density genetic map. Table S6. Description of characteristics of 20 chromosomes in GB RIL population high-density genetic map. Table S7. Fifty-six QTLs and 48 loci for leaf type traits in ZH RIL population across environments. Table S8. One hundred thirty-four QTLs and 100 loci for leaf type traits in GB RIL population across environments. Table S9. Eleven QTL hotspots associated with leaf type traits detected in ZH RIL population. Table S10. Twenty-three QTL hotspots associated with leaf type traits detected in GB RIL population. Table S11. Gene models on Genome build Glyma 1.1 Chromosome of four important QTL hotspots. Table S12. Gene Ontology (GO) enrichment analysis of four important QTL hotspots. Table S13. Gene models on Genome build Glyma 1.1 Chromosome of specific leaf type traits. Table S14. Gene Ontology (GO) enrichment analysis of specific leaf type traits. Table S15. Information of SoybaseDatabse published leaf type traits associated QTLs. Table S16. Comparisons of the dected QTLs in ZH RIL population between present research and previous stuides. Table S17.Comparisons of the dected QTLs in GB RIL population between present research and previous stuides. Table S18. Four important QTL hotspots contain several published leaf type and yield-related traits QTLs. (XLS 428 kb) [file 12864_2019_5610_MOESM1_ESM.xls]

## Sheet: Table S1
Table S1 The pairwise correlation coefficients between different leaf type traits in ZH RILs across multi-environments
Year, seansons, locations and growth stages	Traits	LA	LL	LW	PL	LS
2017Sum-Z-V6	LA	1
	LL	0.86**	1
	LW	0.93**	0.63**	1
	PL	0.56**	0.52**	0.54**	1
	LS	0.08	0.56**	-0.29	0.05	1
2017Spr-Z-R2	LA	1
	LL	0.93**	1
	LW	0.98**	0.85**	1
	PL	0.75**	0.74**	0.72**	1
	LS	-0.37**	-0.02	-0.54**	-0.19*	1
2017Sum-Z-R4	LA	1
	LL	0.88**	1
	LW	0.90**	0.62**	1
	PL	0.79**	0.77**	0.66**	1
	LS	-0.04	0.42**	-0.45**	0.12	1
2017Sum-Z-R6	LA	1
	LL	0.84**	1
	LW	0.86**	0.48**	1
	PL	0.73**	0.62**	0.63**	1
	LS	-0.09	0.44**	-0.57**	-0.06	1
LA: leaf area; LL: leaf length; LW: leaf width; PL: petiole length; LS: leaf shape.
2017Spr: 2017spring; 2017Sum: 2017summer.
Z: Zengcheng.
V6: V6 growth stage; R2: R2 growth stage; R4: R4 growth stage; R6: R6 growth stage.
* indicates that the correlation is significant at the 0.05 level (P<0.05).
** indicates that the correlation is significant at the 0.01 level (P<0.01).

## Sheet: Table S2
Table S2 The pairwise correlation coefficients between different leaf type traits in GB RILs across multi-environments
Years, seansons, locations and growth stages	Traits	LA	LL	LW	PL	LS
2017Sum-Z-V6	LA	1
	LL	0.90**	1
	LW	0.96**	0.77**	1
	PL	0.71**	0.71**	0.66**	1
	LS	-0.15*	0.28**	-0.39**	0.03	1
2017Spr-Z-R2	LA	1
	LL	0.96**	1
	LW	0.98**	0.91**	1
	PL	0.74**	0.72**	0.73**	1
	LS	-0.23**	0.03	-0.38**	-0.15*	1
2016Sum-Z-R4	LA	1
	LL	0.78**	1
	LW	0.89**	0.44**	1
	PL	0.53**	0.50**	0.42**	1
	LS	-0.33**	0.30**	-0.71**	-0.06	1
2017Sum-Z-R6	LA	1
	LL	0.85**	1
	LW	0.90**	0.61**	1
	PL	0.68**	0.66**	0.56**	1
	LS	-0.30**	0.19**	-0.65**	-0.07	1
2017Sum-G-R6	LA	1
	LL	0.58**	1
	LW	0.88**	0.19**	1
	PL	0.31**	0.21**	0.28**	1
	LS	-0.48*	0.39**	-0.81**	-0.16*	1
LA: leaf area; LL: leaf length; LW: leaf width; PL: petiole length; LS: leaf shape.
2016Sum: 2016summer; 2017Spr: 2017spring; 2017Sum: 2017summer.
Z: Zengcheng; G: Guangzhou.
V6: V6 growth stage; R2: R2 growth stage; R4: R4 growth stage; R6: R6 growth stage.
* indicates that the correlation is significant at the 0.05 level (P<0.05).
** indicates that the correlation is significant at the 0.01 level (P<0.01).

## Sheet: Table S3
Table S3 Correlation coefficients between different environments for leaf type traits in ZH RILs
	Traits	2017Sum-Z-V6					2017Spr-Z-R2					2017Sum-Z-R4					2017Sum-Z-R6
		LA	LL	LW	PL	LS	LA	LL	LW	PL	LS	LA	LL	LW	PL	LS	LA	LL	LW	PL	LS
2017Sum-Z-V6	LA	1
	LL	0.88**	1
	LW	0.93**	0.69**	1
	PL	0.44**	0.35**	0.48**	1
	LS	0.10	0.53**	-0.24**	-0.10	1
2017Spr-Z-R2	LA	0.19*	0.12	0.20**	0.10	-0.05	1
	LL	0.20**	0.21**	0.17*	0.12	0.09	0.93**	1
	LW	0.17*	0.07	0.21**	0.09	-0.13	0.98**	0.85**	1
	PL	0.19*	0.16*	0.18*	0.21**	0.02	0.75**	0.74**	0.72**	1
	LS	-0.01	0.19*	-0.14	0.01	0.39**	-0.37**	-0.02	-0.54**	-0.19*	1
2017Sum-Z-R4	LA	0.60**	0.45**	0.64**	0.41**	-0.12	0.34**	0.32**	0.33**	0.30**	-0.11	1
	LL	0.51**	0.49**	0.49**	0.43**	0.10	0.25**	0.32**	0.20**	0.29**	0.11	0.88**	1
	LW	0.55**	0.34**	0.64**	0.32**	-0.27**	0.34**	0.27**	0.37**	0.28**	-0.28**	0.90**	0.61**	1
	PL	0.44**	0.36**	0.45**	0.59**	-0.04	0.23**	0.24**	0.21**	0.36**	-0.01	0.79**	0.77**	0.66**	1
	LS	-0.06	0.15	-0.18*	0.13	0.40**	-0.12	0.04	-0.20*	0.00	0.44**	-0.04	0.42**	-0.45**	0.12	1
2017Sum-Z-R6	LA	0.47**	0.38**	0.45**	0.38**	-0.02	0.17*	0.16*	0.16*	0.15	-0.03	0.69**	0.62**	0.59**	0.60**	0.02	1
	LL	0.49**	0.45**	0.47**	0.43**	0.05	0.19*	0.23**	0.16*	0.24**	0.06	0.73**	0.81**	0.49**	0.65**	0.35**	0.84**	1
	LW	0.33**	0.24**	0.33**	0.24**	-0.07	0.08	0.04	0.10	0.05	-0.11	0.50**	0.31**	0.57**	0.42**	-0.31**	0.86**	0.48**	1
	PL	0.23**	0.26**	0.17*	0.45**	0.14	0.10	0.15*	0.06	0.26**	0.15*	0.50**	0.55**	0.38**	0.74**	0.19*	0.72**	0.62**	0.63**	1
	LS	0.14	0.19*	0.12	0.16*	0.12	0.09	0.17*	0.06	0.18*	0.15*	0.16*	0.42**	-0.12	0.19*	0.64**	-0.09	0.44**	-0.57**	-0.06	1
LA: leaf area; LL: leaf length; LW: leaf width; PL: petiole length; LS: leaf shape.
2017Spr: 2017spring; 2017Sum: 2017summer.
Z: Zengcheng.
V6: V6 growth stage; R2: R2 growth stage; R4: R4 growth stage; R6: R6 growth stage.
* indicates that the correlation is significant at the 0.05 level (P<0.05).
** indicates that the correlation is significant at the 0.01 level (P<0.01).
The underlined numbers indicate correlation coefficients between different environments for leaf type traits.

## Sheet: Table S4
Table S4 Correlation coefficients between different environments for leaf type traits in GB RILs
	Traits	2017Sum-Z-V6					2017Spr-Z-R2					2016Sum-Z-R4					2017Sum-Z-R6					2017Sum-G-R6
		LA	LL	LW	PL	LS	LA	LL	LW	PL	LS	LA	LL	LW	PL	LS	LA	LL	LW	PL	LS	LA	LL	LW	PL	LS
2017Sum-Z-V6	LA	1
	LL	0.90**	1
	LW	0.96**	0.77**	1
	PL	0.71**	0.71**	0.66**	1
	LS	-0.15*	0.28**	-0.39**	0.03	1
2017Spr-Z-R2	LA	0.17**	0.07	0.20**	0.14*	-0.18**	1
	LL	0.16*	0.11	0.17**	0.15*	-0.08	0.96**	1
	LW	0.17**	0.05	0.21**	0.13*	-0.23**	0.98**	0.91**	1
	PL	0.06	0.01	0.07	0.20**	-0.09	0.74**	0.72**	0.73**	1
	LS	-0.05	0.12	-0.14*	0.01	0.37**	-0.23**	0.02	-0.38**	-0.15*	1
2016Sum-Z-R4	LA	0.19**	0.15*	0.19**	0.07	-0.08	0.10	0.08	0.11	0.03	-0.10	1
	LL	0.14*	0.22**	0.08	0.08	0.21**	0.09	0.12	0.07	0.01	0.09	0.78**	1
	LW	0.14*	0.05	0.19**	0.06	-0.23**	0.09	0.05	0.12	0.06	-0.18**	0.88**	0.44**	1
	PL	0.04	0.05	0.03	0.16**	0.03	0.05	0.06	0.04	0.17**	0.03	0.53**	0.50**	0.42**	1
	LS	-0.04	0.12	-0.14*	0.01	0.38**	-0.01	0.05	-0.05	-0.05	0.24**	-0.33**	0.30**	-0.71**	-0.06	1
2017Sum-Z-R6	LA	0.53**	0.49**	0.51**	0.42**	-0.05	0.19**	0.18**	0.19**	0.08	-0.07	0.23**	0.15*	0.23**	0.16*	-0.14*	1
	LL	0.48**	0.54**	0.40**	0.43**	0.18**	0.15*	0.21**	0.12	0.06	0.17**	0.16**	0.26**	0.07	0.16**	0.12	0.85**	1
	LW	0.42**	0.33**	0.44**	0.32**	-0.18**	0.18**	0.13*	0.21**	0.09	-0.19**	0.26**	0.09	0.34**	0.14*	-0.30**	0.90**	0.61**	1
	PL	0.39**	0.41**	0.35**	0.55**	0.06	0.14*	0.16**	0.13*	0.20**	0.05	0.14*	0.17**	0.11	0.27**	0.02	0.68**	0.66**	0.56**	1
	LS	-0.06	0.08	-0.16*	0.01	0.36**	-0.06	0.04	-0.12	-0.06	0.38**	-0.18**	0.12	-0.37**	-0.03	0.48**	-0.30**	0.19**	-0.65**	-0.07	1
2017Sum-G-R6	LA	0.01	-0.02	0.03	-0.04	-0.06	0.04	0.05	0.02	0.00	0.07	0.12	0.07	0.13*	0.03	-0.09	0.09	0.06	0.07	0.02	-0.01	1
	LL	-0.03	-0.05	-0.02	-0.08	-0.03	0.04	0.03	0.03	-0.07	0.00	0.08	0.08	0.04	-0.01	0.04	-0.01	0.01	-0.04	-0.10	0.07	0.58**	1
	LW	0.03	0.00	0.05	-0.01	-0.07	0.01	0.02	-0.01	0.02	0.08	0.08	0.01	0.13*	0.03	-0.14*	0.13*	0.07	0.12	0.07	-0.07	0.88**	0.19**	1
	PL	0.11	0.06	0.14*	0.06	-0.11	0.06	0.06	0.06	-0.02	0.01	0.03	0.05	-0.01	0.08	0.04	0.11	0.14*	0.07	0.12	0.05	0.31**	0.21**	0.28**	1
	LS	-0.06	-0.05	-0.08	-0.05	0.06	0.02	0.01	0.04	-0.04	-0.09	-0.03	0.05	-0.09	-0.03	0.15*	-0.13*	-0.07	-0.14*	-0.13*	0.10	-0.48**	0.39**	-0.81**	-0.16*	1
LA: leaf area; LL: leaf length; LW: leaf width; PL: petiole length; LS: leaf shape.
2016Sum: 2016summer; 2017Spr: 2017spring; 2017Sum: 2017summer.
Z: Zengcheng; G: Guangzhou.
V6: V6 growth stage; R2: R2 growth stage; R4: R4 growth stage; R6: R6 growth stage.
* indicates that the correlation is significant at the 0.05 level (P<0.05).
** indicates that the correlation is significant at the 0.01 level (P<0.01).
The underlined numbers indicate correlation coefficients between different environments for leaf type traits.

## Sheet: Table S5
Table S5 Description of characteristics of 20 chromosomes in ZH RIL population high-density genetic map
Chromosome	Numbers of SNPs	Numbers of Bins	Linkage distance (cM)
Gm01	2384	116	128.799
Gm02	1671	134	121.734
Gm03	2344	144	134.913
Gm04	1622	112	108.903
Gm05	1117	102	117.605
Gm06	3846	142	158.509
Gm07	2219	137	121.151
Gm08	1152	145	185.748
Gm09	3416	176	151.747
Gm10	1399	128	133.11
Gm11	1689	124	112.662
Gm12	648	85	128.605
Gm13	1776	161	162.947
Gm14	3496	116	132.173
Gm15	4554	138	133.899
Gm16	3943	110	118.263
Gm17	2148	125	115.873
Gm18	4421	186	124.441
Gm19	934	120	114.751
Gm20	2693	138	132.404
Total	47472	2639	2638.24

## Sheet: Table S6
Table S6 Description of characteristics of 20 chromosomes in GB RIL population high-density genetic map
Chromosome	Numbers of SNPs	Numbers of Bins	Linkage distance (cM)
Gm01	4418	173	126.126
Gm02	2705	197	176.155
Gm03	2785	195	147.576
Gm04	1981	171	129.219
Gm05	1300	153	140.329
Gm06	2981	194	169.524
Gm07	2172	182	177.916
Gm08	1311	183	173.715
Gm09	3849	203	134.991
Gm10	3010	182	140.735
Gm11	1430	150	145.801
Gm12	1695	147	134.08
Gm13	3118	251	211.372
Gm14	2421	195	164.037
Gm15	4742	163	136.483
Gm16	3890	194	128.898
Gm17	1434	168	150.286
Gm18	7037	259	173.586
Gm19	1196	170	138.251
Gm20	3086	185	159.125
Total	56561	3715	3049.2

## Sheet: Table S7
Table S7 56 QTLs and 48 loci for leaf type traits in ZH RIL population across environments
QTL	Loci Number	QTL nameA	ChrB	Bin name	CIv1.1 (bp)C	Bin length (bp)	Position (cM)	LODD	ADDE	R2 (%)F	CIv2.0 (bp)G
1	1	qLS2d-1	2	Bin16	4333124-4435012	101889	19.2	4.1256	0.1017	9.34	4384491-4488584
2	2	qLS2d-2	2	Bin26	5832345-6519812	687468	27	2.6632	0.0886	7.17	5893358-6585762
3	3	qLW2d	2	Bin32	7267459-7454451	186993	36.2	3.5939	-0.143	8.15	7354398- 7543554
4	4	qLW2a	2	Bin105	46222408-46786753	564346	95.7	3.0933	0.1313	7.43	43138504-43707125
5	5	qLA2a	2	Bin107	46850700-47055416	204717	100.1	3.2759	1.2995	7.38	43779470-43966635
6	6	qLA2c	2	Bin110	47302785-47352433	49649	102.1	3.0446	1.5793	7.39	44219070-44253202
7	7	qPL2d	2	Bin124	49776634-49811488	34855	115.3	3.9605	0.6167	8.21	46696850- 46734174
8	8	qPL3c	3	Bin129	45134362-45496163	361802	125.2	4.459	-0.9503	10.97	43129515-43489186
9	9	qLL3b	3	Bin135	45805861-46028501	222641	127.8	4.6023	-0.3196	10.54	43799406-44026105
10	10	qLA3a	3	Bin137	46198651-46333014	134364	129.2	3.5877	-1.3697	8.15	44195906-44331655
11		qLL3a	3	Bin137	46198651-46333014	134364	129.2	3.7853	-0.2405	8.6	44195906-44331655
12	11	qLL4b	4	Bin17	3473033-3576404	103372	5.7	4.0423	0.3099	9.17	3536175-3633180
13	12	qLA4b	4	Bin19	3657048-3740933	83886	6.7	5.0704	2.881	12.22	3719112-3799124
14		qLW4b	4	Bin19	3657048-3740933	83886	6.7	7.86	0.3553	18.23	3719112-3799124
15	13	qPL4b	4	Bin23	3836380-5131478	1295099	11.5	4.4688	0.6258	12.25	3882298-5189296
16	14	qLL4d-1	4	Bin28	5785119-6049836	264718	25.8	3.303	0.3821	8.52	5861538- 6112978
17	15	qPL4a	4	Bin41	7985370-8190803	205434	42.9	2.5283	-0.3152	6.16	8089488- 8261109
18	16	qLL4d-2	4	Bin42	8190804-8912702	721899	44.8	3.1335	-0.4104	8.15	8269624-8979200
19	17	qLA4c	4	Bin75	43093981-43123591	29611	70	3.3572	-1.6709	8.23	46238647-46268403
20	18	qLW6a	6	Bin8	1267892-1829467	561576	8.5	2.5999	0.1163	5.99	1284619-1843501
21		qPL6c	6	Bin8	1267892-1829467	561576	8.5	2.9527	0.6101	6.93	1284619-1843501
22	19	qLS6a-1	6	Bin15	2605568-3132738	527171	20.1	3.3523	-0.0373	9.29	2634621-3152655
23	20	qLS6a-2	6	Bin26	4445967-4508295	62329	29.8	4.5743	-0.0403	10.92	4482111-4512498
24	21	qLA6b	6	Bin90	16194518-16293222	98705	110.4	3.436	2.2018	7.93	16242993-16338572
25		qLW6b-1	6	Bin90	16194518-16293222	98705	110.4	3.6788	0.2149	7.96	16242993-16338572
26	22	qLW6b-2	6	Bin102	19504938-19813339	308402	118.7	3.4358	0.2169	7.46	19693187-20013321
27	23	qLW8d	8	Bin29	7912643-8856887	944245	41.6	2.9043	0.1347	7.16	7918306-8851344
28	24	qPL8b	8	Bin105	23065649-23105733	40085	123.5	3.6139	0.492	8.2	23003820- 23004574
29	25	qLS9c-1	9	Bin3	220136-365762	145627	1.4	4.0168	-0.0642	8.31	217752- 368899
30	26	qLS9c-2	9	Bin10	819486-873999	54514	9.6	2.5514	-0.052	5.4	819304-856103
31	27	qPL9d-1	9	Bin12	979496-1094045	114550	11.2	3.7356	-0.601	7.68	982937-1124993
32	28	qPL9d-2	9	Bin19	2138104-2161841	23738	20.1	2.7917	-0.5231	5.83	2166355-2177232
33	29	qLS10b	10	Bin119	48396217-48419827	23611	125.8	2.8574	-0.0312	6.91	48984735-49015246
34	30	qLL11c-1	11	Bin82	16988934-17126356	137423	65.7	3.2923	0.3258	8.1	26969808-27094313
37	32	qLS11d	11	Bin102	35032874-35583666	550793	79.8	3.0987	-0.0874	6.84	30571422-31100639
35	31	qLL11c-2	11	Bin107	36478191-36619869	141679	85.7	2.8853	-0.3289	7.1	32011930-32147322
36		qLL11d	11	Bin107	36478191-36619869	141679	85.7	2.9856	-0.2952	6.77	32011930-32147322
38	33	qPL12a-1	12	Bin67	34461159-36367093	1905935	85.8	3.3532	-0.3782	7.85	34427496-36322427
39	34	qPL12a-2	12	Bin78	38064450-38114663	50214	113.9	4.6398	0.4459	10.95	38046922-38085675
40	35	qLS13b	13	Bin69	26497465-26741986	244522	74	4.2234	0.0377	9.95	27698462- 27936052
41	36	qLA14a	14	Bin23	4871116-4920206	49091	29.8	2.7102	-1.1791	6.06	4954181- 5005224
42		qLA14c	14	Bin23	4871116-4920206	49091	29.8	2.6432	-1.4839	6.42	4954181- 5005224
43	37	qLW14a	14	Bin25	5292323-5333084	40762	30.9	4.4042	-0.1545	10.44	5403689-5448621
44		qLW14c-1	14	Bin25	5292323-5333084	40762	30.9	4.5179	-0.1922	10.86	5403689-5448621
45	38	qLW14c-2	14	Bin41	7662230-7867836	205607	53.2	2.8823	0.1518	6.84	7771401-7982802
46	39	qPL14b	14	Bin89	46170302-46264789	94488	105.3	3.7841	0.7372	9.34	45450173-45544087
47	40	qLA14b	14	Bin107	48267526-48390679	123154	116.7	2.5101	-2.438	5.36	47587226-47706495
48	41	qLA15a	15	Bin64	10557167-10778177	221011	70.7	2.5909	-1.146	5.77	10645227-10861709
49	42	qLL17a-1	17	Bin11	2609580-2656255	46676	9.3	2.7392	-0.2062	6.33	2607320-2639005
50	43	qLL17a-2	17	Bin21	4185557-4228741	43185	16.1	4.0835	-0.2492	9.27	3910421-3958432
51	44	qLS19b	19	Bin92	42469450-42897523	428074	81.9	2.8723	0.03	6.53	42686038-43089910
52	45	qLA19b	19	Bin95	43128148-43531149	403002	84.1	3.2534	-2.206	8.29	43338318-43734374
53		qLW19b	19	Bin95	43128148-43531149	403002	84.1	3.7634	-0.2214	8.83	43338318-43734374
54	46	qLS19d	19	Bin101	44764317-44931100	166784	92.2	4.1059	-0.1009	9.24	44974572- 45131581
55	47	qPL19d	19	Bin105	45436521-45457049	20529	95.1	7.1336	1.0656	15.7	45549783-45567452
56	48	qLW19d	19	Bin109	45657453-45888005	230553	97.4	3.0136	0.1299	6.7	45798671-46008307
A The name of QTL is a composite of the leaf traits: leaf area (LA); leaf length (LL); leaf width (LW); petiole length (PL); leaf shape (LS);
a: the V6 growth stage in the summer of 2017 at Zengcheng; b: the R2 growth stage in the spring of 2017 at Zengcheng; c: the R4 growth stage in the summer of 2017 at Zengcheng ;
d: the R6 growth stage in the summer of 2017 at Zengcheng.
B Chr refers to chromosome.
C The physical position corresponding to the 95% confidence interval for the detected QTL based on Glyma.Wm82. a1. v1.1 gene model.
D LOD indicates the logarithm of odds score.
E Positive and negative values indicated additive effect by the alleles of 'Zhonghuang 24' and 'Huaxia 3', respectively.
F R2 indicates the phenotypic varriance explained by individual QTL.
G The most proximal Glyma.Wm82.a2.v1 gene model physical intervals of the detected QTLs were transformed by focusing on the positions of the interval nearest 3' and 5' ending genes.
The loci number is based on bin number.

## Sheet: Table S8
Table S8 134 QTLs and 100 loci for leaf type traits in GB RIL population across different environments
QTL	Loci Number	QTL nameA	ChrB	Bin name	CIv1.1 (bp)C	Bin length (bp)	Position (cM)	LODD	ADDE	R2 (%)F	CIv2.0 (bp)G
1	1	qLS1h-1	1	Bin45	5653692-5728192	74501	46	3.7994	-0.0564	4.45	5668640-5741566
2	2	qLS1h-2	1	Bin68	27690038-28217636	527599	54.8	3.7324	-0.0555	4.38	26202665-26654378
3	3	qLL2g	2	Bin50	5901076-5957847	56772	40.4	2.6669	0.1884	2.97	5963640-6016967
4	4	qLS2e	2	Bin57	6598517-7282623	684107	47.8	2.846	0.0217	3.43	6676825-7370821
5	5	qLL2h	2	Bin62	7980985-8024179	43195	51.1	2.701	0.1872	3.72	8081604-8112018
6	6	qLA2e	2	Bin193	49796905-50023701	226797	172.3	2.7478	-1.2548	3.95	46716364-46940864
7	7	qLW2e	2	Bin194	50023702-50269493	245792	172.8	2.6389	-0.1075	3.72	46946025-47188007
8	8	qPL3h	3	Bin11	2179812-2304994	125183	22.2	3.8904	0.4846	5.73	2196188-2307263
9	9	qPL3i-1	3	Bin20	3094819-3145085	50267	26.8	3.8637	0.8666	5.7	3128776-3166769
10	10	qPL3g-1	3	Bin35	4763728-5164283	400556	34.9	3.6493	0.5622	5.19	4566741- 5065688
11		qPL3i-2	3	Bin35	4763728-5164283	400556	34.9	2.872	0.7497	4.28	4566741- 5065688
12	11	qLA3i	3	Bin43	5940972-6635358	694387	41.5	3.4605	2.0565	5.12	5909851-6481378
13	12	qPL3g-2	3	Bin45	6707949-6735974	28026	42.3	4.0008	0.5799	5.66	6554680-6570463
14	13	qLL3i	3	Bin46	6735975-6898016	162042	42.8	3.1783	0.2184	4.17	6589526-6743141
15	14	qPL3g-3	3	Bin62	16316366-18403156	2086791	52.4	3.4501	0.5498	5.07	19369412- 21272259
16	15	qLS3h	3	Bin142	41133188-41201407	68220	102.8	3.3012	0.0511	3.61	39126123-39181924
17		qLS3i	3	Bin142	41133188-41201407	68220	102.8	2.5553	0.0589	2.71	39126123-39181924
18	16	qLS3f	3	Bin144	41278711-41969452	690742	103.8	5.5589	0.0291	7.86	39267448-39962189
19	17	qLA4e	4	Bin13	3458424-3862808	404385	18.3	4.8941	-1.6993	7.1	3511799-3905394
20		qLW4e	4	Bin13	3458424-3862808	404385	18.3	3.5301	-0.1254	4.97	3511799-3905394
21	18	qLA4g-1	4	Bin16	4020745-4048162	27418	21.6	7.0383	-2.3987	9.84	4070205-4094078
22		qLL4e-1	4	Bin16	4020745-4048162	27418	21.6	5.1124	-0.2593	7.51	4070205-4094078
23		qLL4g-1	4	Bin16	4020745-4048162	27418	21.6	13.823	-0.4719	18.12	4070205-4094078
24		qLL4i	4	Bin16	4020745-4048162	27418	21.6	11.1306	-0.4437	15.84	4070205-4094078
25	19	qLA4h	4	Bin17	4048163-4104372	56210	21.8	3.3944	-1.1979	4.76	4101275-4151609
26		qPL4h-1	4	Bin17	4048163-4104372	56210	21.8	4.2662	-0.5148	5.92	4101275-4151609
27	20	qLL4h-1	4	Bin18	4104373-4131246	26874	22.5	8.9926	-0.3663	13.21	4154435-4181288
28		qLS4g	4	Bin18	4104373-4131246	26874	22.5	3.4808	-0.0588	4.21	4154435-4181288
29	21	qPL4e-1	4	Bin19	4131247-4210363	79117	22.9	3.214	-0.3713	4.65	4179782-4253399
30	22	qLA4f-1	4	Bin22	4396177-4497000	100824	23.7	15.8423	-4.6498	22.83	4444644-4538985
31		qLL4f-1	4	Bin22	4396177-4497000	100824	23.7	15.6156	-0.626	22.52	4444644-4538985
32		qLW4f-1	4	Bin22	4396177-4497000	100824	23.7	16.1509	-0.4263	23.13	4444644-4538985
33	23	qPL4f	4	Bin27	4764737-4814980	50244	25.7	2.7655	-0.4201	4.01	4822857-4873263
34		qPL4g	4	Bin27	4764737-4814980	50244	25.7	4.6321	-0.6345	6.47	4822857-4873263
35	24	qLS4i-1	4	Bin28	4814981-5131478	316498	26.1	8.6202	-0.109	9.64	4870922- 5189296
36	25	qLA4g-2	4	Bin32	5266045-5394404	128360	29.6	4.2668	-1.9169	6.52	5338042-5458781
37		qLL4g-2	4	Bin32	5266045-5394404	128360	29.6	6.0507	-0.3242	8.84	5338042-5458781
38	26	qLL4e-2	4	Bin33	5394405-5540281	145877	31.3	2.5821	-0.183	3.9	5467237-5594952
39	27	qLL4h-2	4	Bin36	5678350-5703433	25084	32.3	4.9594	-0.2689	7.57	5755453-5770198
40	28	qLS4i-2	4	Bin38	5751314-5772730	21417	32.8	8.6799	-0.1071	9.7	5816652-5840001
41	29	qLS4h	4	Bin39	5772731-6079436	306706	33.4	4.9443	-0.0644	5.83	5836511-6144788
42	30	qLA4f-2	4	Bin67	9071611-9172211	100601	52.8	2.8989	1.8237	3.72	9177207-9242799
43		qLL4f-2	4	Bin67	9071611-9172211	100601	52.8	2.6966	0.2385	3.43	9177207-9242799
44		qLW4f-2	4	Bin67	9071611-9172211	100601	52.8	3.0925	0.1704	3.92	9177207-9242799
45	31	qPL4h-2	4	Bin79	12503497-13770674	1267178	61.6	2.9433	-0.4214	4.05	13696275-14786936
46	32	qPL4e-2	4	Bin96	38745887-38793233	47347	67.4	2.6898	-0.3257	3.89	41938604-41940695
47	33	qLS5e	5	Bin76	32166547-32212645	46099	72.9	3.4262	0.0238	4.04	32433095-32480269
48	34	qPL6e	6	Bin4	1119014-1184244	65231	2.7	4.5076	0.4236	6.64	1134985-1198664
49	35	qPL6i	6	Bin80	15115808-15200208	84401	91.9	2.8669	0.7446	4.21	15178513-15241225
50	36	qPL7i	7	Bin49	5102862-5140616	37755	51.4	4.5317	-0.9406	6.77	40213550-40213885
51	37	qPL7g	7	Bin75	7649773-7674767	24995	75.1	7.0047	-0.7705	10.22	7685748-7694834
52	38	qLL8h-1	8	Bin33	5128219-5223833	95615	31.1	2.9761	0.196	4.12	5132150- 5234179
53	39	qLL8h-2	8	Bin38	6189909-7071369	881461	37	2.9025	0.1933	4.02	6196059-7076041
54	40	qPL8g	8	Bin131	22376624-23331152	954529	113.7	3.473	0.542	4.89	22343523-23238934
55	41	qLL9g	9	Bin131	38957186-38985168	27983	94.3	4.0186	0.2349	4.76	41632344-41661525
56	42	qLS9f	9	Bin135	39301498-39571541	270044	97.6	4.2529	0.0254	5.93	41983971-42244282
57	43	qLL10h	10	Bin84	37291019-37371030	80012	60.2	2.5818	0.1852	3.55	37817150-37892463
58	44	qLS10f	10	Bin113	41491083-41870122	379040	93.5	2.6884	-0.02	3.87	42051212-42435482
59	45	qPL10e	10	Bin158	47418374-47593480	175107	124.5	3.9017	-0.3951	5.66	48012975-48181411
60	46	qLA10e	10	Bin171	48730196-48816796	86601	131.1	2.6215	-1.2207	3.73	49331104- 49404767
61	47	qLL11i	11	Bin75	11438116-11504391	66276	74.5	2.3511	-0.2095	3.09	3432054-3376181
62	48	qLS11i	11	Bin76	11504392-11590432	86041	74.9	2.8919	-0.0585	2.91	3353318-3303246
63	49	qLL11g	11	Bin83	15388355-15949202	560848	79.7	3.4748	-0.2235	4.34	24895249-25447150
64	50	qLA11i	11	Bin128	35032874-35057565	24692	113.3	2.522	-1.7364	3.68	30571422- 30575283
65	51	qPL12g	12	Bin25	3292870-3708218	415349	18.8	2.6931	-0.4701	3.75	3303976- 3714288
66	52	qLA12g	12	Bin31	4567810-4650983	83174	30.3	4.3644	-1.7794	5.89	4564994- 4651679
67	53	qLL12i-1	12	Bin32	4650984-4682503	31520	30.9	4.0562	-0.2393	4.97	4648141-4682246
68	54	qLL12g-1	12	Bin46	6276520-6341373	64854	47.1	4.7027	-0.2578	5.73	6311283-6359098
69	55	qLL12i-2	12	Bin49	6412262-6645396	233135	48.6	3.4709	-0.2192	4.28	6444959-6676952
70	56	qLS12g	12	Bin126	36772134-36809388	37255	122.1	2.6288	-0.0486	3	36730431-36766381
71		qLS12h	12	Bin126	36772134-36809388	37255	122.1	3.4809	-0.0539	4.06	36730431-36766381
72	57	qLL12g-2	12	Bin138	38311382-38572503	261122	129.2	2.7423	-0.2032	3.24	38285874-38542484
73	58	qLW13f	13	Bin181	32361641-32439400	77760	136	3.3064	0.177	4.21	33565839-33652207
74		qLA13f	13	Bin181	32361641-32439400	77760	136	3.2017	1.9269	4.14	33565839-33652207
75	59	qLW13g	13	Bin187	33303067-33385748	82682	142.2	2.6035	0.129	3.32	34514243-34601384
76		qLW13h	13	Bin187	33303067-33385748	82682	142.2	2.8401	0.1113	3.47	34514243-34601384
77	60	qLS13e	13	Bin230	40114229-40189987	75759	190.6	6.4738	0.0472	7.98	41292696-41620114
78	61	qLL13e	13	Bin242	41370978-41439896	68919	201.6	2.9515	0.188	4.29	42810957-42870800
79	62	qLA14e	14	Bin4	353102-396273	43172	2.4	2.6556	-1.1775	3.59	363328-400274
80		qLW14e	14	Bin4	353102-396273	43172	2.4	5.0039	-0.1457	7.08	363328-400274
81	63	qLS14e	14	Bin6	495526-538526	43001	4.5	11.0134	0.0431	13.67	506220-544002
82		qLS14f	14	Bin6	495526-538526	43001	4.5	2.8853	0.0206	3.95	506220-544002
83		qLS14h	14	Bin6	495526-538526	43001	4.5	2.7846	0.0466	3.06	506220-544002
84	64	qLA14i-1	14	Bin8	616697-664662	47966	6	2.8675	-1.8708	4.2	619907-675228
85	65	qLW14h	14	Bin9	664663-746688	82026	6.7	4.728	-0.0855	7.08	659428-753278
86		qLW14i-1	14	Bin9	664663-746688	82026	6.7	3.8507	-0.1958	4.91	659428-753278
87	66	qLS14g	14	Bin11	825322-856706	31385	9.2	3.6802	0.0579	4.45	827469-859263
88	67	qLA14g	14	Bin170	46364719-46512556	147838	144.5	2.5971	1.3667	3.46	45655896-45810995
89	68	qLW14i-2	14	Bin174	46759124-46889640	130517	147.4	3.3063	0.1786	4.2	46049236- 46175147
90	69	qLW14i-3	14	Bin192	48423732-48449268	25537	158.7	4.4271	0.2071	5.56	47742907-47768578
91	70	qLA14i-2	14	Bin193	48449269-48523627	74359	159.6	4.1061	2.2474	6.09	47758067- 47833075
92	71	qPL16f-1	16	Bin57	7213698-7236627	22930	43.9	4.0276	-0.5555	5.92	7376670-7391186
93	72	qPL16f-2	16	Bin88	26670610-26736455	65846	58.1	2.5778	-0.5358	3.84	27017884-27062835
94	73	qPL16f-3	16	Bin122	30376802-30402093	25292	80.4	6.748	0.8003	10.2	30744340-30766039
95	74	qLW16h	16	Bin155	33481246-33541849	60604	104.1	3.721	-0.1279	4.59	33985333- 34040157
96	75	qLS16h	16	Bin156	33541850-33646063	104214	105.5	4.867	0.065	5.96	34036942-34134314
97	76	qLS16f	16	Bin171	35354706-35388902	34197	118.2	2.5336	0.0188	3.32	35854742-35887826
98	77	qLS16e	16	Bin179	35798290-35892430	94141	122.3	12.0089	0.0459	15.3	36302667-36395478
99		qLS16i	16	Bin179	35798290-35892430	94141	122.3	2.6676	0.0575	2.83	36302667-36395478
100	78	qLL16i	16	Bin186	36469780-36546156	76377	125.7	3.8155	0.2431	5.04	36968641-37047788
101	79	qLW16e	16	Bin191	36743667-36797191	53525	127.9	2.7492	-0.1055	3.67	37239145-37290393
102	80	qLW17h-1	17	Bin18	3199070-3223649	24580	27.6	4.7012	0.1461	5.94	3192673-3215941
103	81	qLS17g-1	17	Bin20	3266317-3417780	151464	28.6	3.4564	-0.057	4.17	3257564- 3410491
104	82	qLA17h	17	Bin34	4479225-4689973	210749	37.6	3.3067	1.1462	4.61	4207228-4419101
105		qLW17h-2	17	Bin34	4479225-4689973	210749	37.6	5.3737	0.1545	6.76	4207228-4419101
106	83	qLS17g-2	17	Bin36	4769597-4797249	27653	39	3.5523	-0.0573	4.28	4493279-4523412
107	84	qLW17e	17	Bin41	5302150-5762019	459870	44	3.1954	0.1212	4.75	5038682-5494335
108	85	qPL17i	17	Bin68	11785529-11869252	83724	77.6	2.8316	0.747	4.15	11509413-11594465
109	86	qLW18f-1	18	Bin98	12576097-12818824	242728	71.3	2.631	-0.1567	3.36	12576818-12827107
110	87	qLA18f	18	Bin112	16495995-16585670	89676	80	3.2684	-1.9206	4.21	16239780-16269131
111		qLW18f-2	18	Bin112	16495995-16585670	89676	80	3.2799	-0.1739	4.16	16239780-16269131
112	88	qPL19h-1	19	Bin121	41134858-41811995	677138	99.1	2.9131	-0.4275	4.33	41335921-42011513
113		qLA19h-1	19	Bin121	41134858-41811995	677138	99.1	2.9559	-1.1404	4.58	41335921-42011513
114		qLW19h-1	19	Bin121	41134858-41811995	677138	99.1	4.056	-0.1432	5.92	41335921-42011513
115	89	qLL19i	19	Bin122	41811996-42295829	483834	101.7	2.9997	0.2118	3.94	42015735-42497543
116	90	qLS19i-1	19	Bin127	44526510-44622868	96359	107.2	16.4276	0.1573	20.53	44728329- 44827941
117	91	qLW19i	19	Bin133	45029371-45081711	52341	109.3	12.3279	-0.3612	17.1	45099371-45151362
118		qPL19h-2	19	Bin133	45029371-45081711	52341	109.3	3.827	-0.4682	5.29	45099371-45151362
119	92	qLS19g-1	19	Bin135	45162227-45183987	21761	110.2	14.506	0.1235	19.79	45273343-45296644
120	93	qLA19g	19	Bin136	45183988-45457039	273052	110.7	3.1569	-1.5196	4.24	45304487-45567452
121		qLA19h-2	19	Bin136	45183988-45457039	273052	110.7	4.6926	-1.3743	6.67	45304487-45567452
122		qLA19i	19	Bin136	45183988-45457039	273052	110.7	2.6473	-1.7872	3.89	45304487-45567452
123		qLS19h	19	Bin136	45183988-45457039	273052	110.7	14.5848	0.117	19.36	45304487-45567452
124		qLW19g	19	Bin136	45183988-45457039	273052	110.7	12.832	-0.3001	18.31	45304487-45567452
125		qLW19h-2	19	Bin136	45183988-45457039	273052	110.7	9.6444	-0.2109	12.76	45304487-45567452
126	94	qLS19g-2	19	Bin144	46060014-46274131	214118	115.9	9.4435	0.1033	13.77	46167548-46388153
127		qLS19i-2	19	Bin144	46060014-46274131	214118	115.9	8.1948	0.1146	11.03	46167548-46388153
128	95	qLS20f	20	Bin120	35630845-35673230	42386	96.3	3.7195	-0.0232	5.15	36724562-36766117
129	96	qLS20e	20	Bin134	36767804-36827340	59537	108.5	2.5132	-0.0195	2.79	37856542-37923403
130	97	qLA20e	20	Bin145	38042776-40358500	2315725	125.8	2.7305	1.4913	5.54	39152396-41483978
131		qLW20e	20	Bin145	38042776-40358500	2315725	124.8	3.9805	0.1572	7.99	39152396-41483978
132	98	qPL20e	20	Bin150	40533119-40601352	68234	133	3.3219	0.3569	4.81	41655478-41719977
133	99	qLA20g	20	Bin153	40876985-41066089	189105	133.3	2.596	1.3699	3.46	41999584-42171483
134	100	qLL20g	20	Bin154	41066090-41118405	52316	133.5	2.4789	0.1827	2.77	42206674-42234607
A The name of QTL is a composite of the leaf traits: leaf area (LA); leaf length (LL); leaf width (LW); petiole length (PL); leaf shape (LS);
e: the V6 growth stage in the summer of 2017 at Zengcheng; f: the R2 growth stage in the spring of 2017 at Zengcheng; g: the R4 growth stage in the summer of 2016 at Zengcheng;
h: the R6 growth stage in the summer of 2017 at Zengcheng; i: the R6 growth stage in the summer of 2017 at Guangzhou Experimental Station.
B Chr refers to chromosome.
C The physical position corresponding to the 95% confidence interval for the detected QTL based on Glyma.Wm82. a1. v1.1 gene model.
D LOD indicates the logarithm of odds score.
E Positive and negative values indicated additive effect by the alleles of 'Guizao 1' and 'Brazil 13', respectively.
F R2 indicates the phenotypic varriance explained by individual QTL.
G The most proximal Glyma.Wm82.a2.v1 gene model physical intervals of the detected QTLs were transformed by focusing on the positions of the interval nearest 3' and 5' ending genes.
The loci number is based on the bin number.

## Sheet: Table S9
Table S9 11 QTL hotspots associated with leaf type traits detected in ZH RIL population
QTL hotspotA	QTL nameB	ChrC	Bin name	CIv1.1 (bp)D	Bin length (bp)	Position (cM)	LODE	ADDF	R2 (%)G	CIv2.0 (bp)H
qLT2Z	qLW2a	2	Bin105	46222408-46786753	564346	95.7	3.0933	0.1313	7.43	43138504-43707125
	qLA2a	2	Bin107	46850700-47055416	204717	100.1	3.2759	1.2995	7.38	43779470-43966635
	qLA2c	2	Bin110	47302785-47352433	49649	102.1	3.0446	1.5793	7.39	44219070-44253202
qLT3Z	qPL3c	3	Bin129	45134362-45496163	361802	125.2	4.459	-0.9503	10.97	43129515-43489186
	qLL3b	3	Bin135	45805861-46028501	222641	127.8	4.6023	-0.3196	10.54	43799406-44026105
	qLA3a	3	Bin137	46198651-46333014	134364	129.2	3.5877	-1.3697	8.15	44195906-44331655
	qLL3a	3	Bin137	46198651-46333014	134364	129.2	3.7853	-0.2405	8.6	44195906-44331655
qLT4Z-1	qLL4b	4	Bin17	3473033-3576404	103372	5.7	4.0423	0.3099	9.17	3536175-3633180
	qLA4b	4	Bin19	3657048-3740933	83886	6.7	5.0704	2.881	12.22	3719112-3799124
	qLW4b	4	Bin19	3657048-3740933	83886	6.7	7.86	0.3553	18.23	3719112-3799124
qLT4Z-2	qPL4a	4	Bin41	7985370-8190803	205434	42.9	2.5283	-0.3152	6.16	8089488- 8261109
	qLL4d-2	4	Bin42	8190804-8912702	721899	44.8	3.1335	-0.4104	8.15	8269624-8979200
qLT6Z-1	qLW6a	6	Bin8	1267892-1829467	561576	8.5	2.5999	0.1163	5.99	1284619-1843501
	qPL6c	6	Bin8	1267892-1829467	561576	8.5	2.9527	0.6101	6.93	1284619-1843501
qLT6Z-2	qLA6b	6	Bin90	16194518-16293222	98705	110.4	3.436	2.2018	7.93	16242993-16338572
	qLW6b-1	6	Bin90	16194518-16293222	98705	110.4	3.6788	0.2149	7.96	16242993-16338572
qLT9Z	qLS9c-2	9	Bin10	819486-873999	54514	9.6	2.5514	-0.052	5.4	819304-856103
	qPL9d-1	9	Bin12	979496-1094045	114550	11.2	3.7356	-0.601	7.68	982937-1124993
qLT11Z	qLS11d	11	Bin102	35032874-35583666	550793	79.8	3.0987	-0.0874	6.84	30571422-31100639
	qLL11c-2	11	Bin107	36478191-36619869	141679	85.7	2.8853	-0.3289	7.1	32011930-32147322
	qLL11d	11	Bin107	36478191-36619869	141679	85.7	2.9856	-0.2952	6.77	32011930-32147322
qLT14Z	qLA14c	14	Bin23	4871116-4920206	49091	29.8	2.6432	-1.4839	6.42	4954181- 5005224
	qLA14a	14	Bin23	4871116-4920206	49091	29.8	2.7102	-1.1791	6.06	4954181- 5005224
	qLW14a	14	Bin25	5292323-5333084	40762	30.9	4.4042	-0.1545	10.44	5403689-5448621
	qLW14c-1	14	Bin25	5292323-5333084	40762	30.9	4.5179	-0.1922	10.86	5403689-5448621
qLT19Z-1	qLS19b	19	Bin92	42469450-42897523	428074	81.9	2.8723	0.03	6.53	42686038-43089910
	qLA19b	19	Bin95	43128148-43531149	403002	84.1	3.2534	-2.206	8.29	43338318-43734374
	qLW19b	19	Bin95	43128148-43531149	403002	84.1	3.7634	-0.2214	8.83	43338318-43734374
qLT19Z-2	qLS19d	19	Bin101	44764317-44931100	166784	92.2	4.1059	-0.1009	9.24	44974572- 45131581
	qPL19d	19	Bin105	45436521-45457049	20529	95.1	7.1336	1.0656	15.7	45549783-45567452
	qLW19d	19	Bin109	45657453-45888005	230553	97.4	3.0136	0.1299	6.7	45798671-46008307
A The name of QTL hotspot is a composite of mutiple leaf traits: leaf trait (LT); Zhonghuang 24 × Huaxia 3 RIL population (Z).
B The name of QTL is a composite of the leaf traits: leaf area (LA); leaf length (LL); leaf width (LW); petiole length (PL); leaf shape (LS);
a: the V6 growth stage in the summer of 2017 at Zengcheng; b: the R2 growth stage in the spring of 2017 at Zengcheng; c: the R4 growth stage in the summer of 2017 at Zengcheng ;
d: the R6 growth stage in the summer of 2017 at Zengcheng.
C Chr refers to chromosome.
D The physical position corresponding to the 95% confidence interval for the detected QTL based on Glyma.Wm82. a1. v1.1 gene model.
E LOD indicates the logarithm of odds score.
F Positive and negative values indicated additive effect by the alleles of 'Zhonghuang 24' and 'Huaxia 3', respectively.
G R2 indicates the phenotypic varriance explained by individual QTL.
H The most proximal Glyma.Wm82.a2.v1 gene model physical intervals of the detected QTLs were transformed by focusing on the positions of the interval nearest 3' and 5' ending genes.

## Sheet: Table S10
Table S10 23 QTL hotspots associated with leaf type traits detected in GB RIL population
QTL hotspotA	QTL nameB	ChrC	Bin name	CIv1.1 (bp)D	Bin length (bp)	Position (cM)	LODE	ADDF	R2 (%)G	CIv2.0 (bp)H
qLT2G	qLA2e	2	Bin193	49796905-50023701	226797	172.3	2.7478	-1.2548	3.95	46716364-46940864
	qLW2e	2	Bin194	50023702-50269493	245792	172.8	2.6389	-0.1075	3.72	46946025-47188007
qLT3G	qLA3i	3	Bin43	5940972-6635358	694387	41.5	3.4605	2.0565	5.12	5909851-6481378
	qPL3g-2	3	Bin45	6707949-6735974	28026	42.3	4.0008	0.5799	5.66	6554680-6570463
	qLL3i	3	Bin46	6735975-6898016	162042	42.8	3.1783	0.2184	4.17	6589526-6743141
qLT4G-1	qLA4e	4	Bin13	3458424-3862808	404385	18.3	4.8941	-1.6993	7.1	3511799-3905394
	qLW4e	4	Bin13	3458424-3862808	404385	18.3	3.5301	-0.1254	4.97	3511799-3905394
qLT4G-2	qLA4g-1	4	Bin16	4020745-4048162	27418	21.6	7.0383	-2.3987	9.84	4070205-4094078
	qLL4e-1	4	Bin16	4020745-4048162	27418	21.6	5.1124	-0.2593	7.51	4070205-4094078
	qLL4g-1	4	Bin16	4020745-4048162	27418	21.6	13.823	-0.4719	18.12	4070205-4094078
	qLL4i	4	Bin16	4020745-4048162	27418	21.6	11.1306	-0.4437	15.84	4070205-4094078
	qLA4h	4	Bin17	4048163-4104372	56210	21.8	3.3944	-1.1979	4.76	4101275-4151609
	qPL4h-1	4	Bin17	4048163-4104372	56210	21.8	4.2662	-0.5148	5.92	4101275-4151609
	qLL4h-1	4	Bin18	4104373-4131246	26874	22.5	8.9926	-0.3663	13.21	4154435-4181288
	qLS4g	4	Bin18	4104373-4131246	26874	22.5	3.4808	-0.0588	4.21	4154435-4181288
	qPL4e-1	4	Bin19	4131247-4210363	79117	22.9	3.214	-0.3713	4.65	4179782-4253399
	qLA4f-1	4	Bin22	4396177-4497000	100824	23.7	15.8423	-4.6498	22.83	4444644-4538985
	qLL4f-1	4	Bin22	4396177-4497000	100824	23.7	15.6156	-0.626	22.52	4444644-4538985
	qLW4f-1	4	Bin22	4396177-4497000	100824	23.7	16.1509	-0.4263	23.13	4444644-4538985
qLT4G-3	qPL4f	4	Bin27	4764737-4814980	50244	25.7	2.7655	-0.4201	4.01	4822857-4873263
	qPL4g	4	Bin27	4764737-4814980	50244	25.7	4.6321	-0.6345	6.47	4822857-4873263
	qLS4i-1	4	Bin28	4814981-5131478	316498	26.1	8.6202	-0.109	9.64	4870922-5189296
qLT4G-4	qLA4g-2	4	Bin32	5266045-5394404	128360	29.6	4.2668	-1.9169	6.52	5338042-5458781
	qLL4g-2	4	Bin32	5266045-5394404	128360	29.6	6.0507	-0.3242	8.84	5338042-5458781
	qLL4e-2	4	Bin33	5394405-5540281	145877	31.3	2.5821	-0.183	3.9	5467237-5594952
	qLL4h-2	4	Bin36	5678350-5703433	25084	32.3	4.9594	-0.2689	7.57	5755453-5770198
	qLS4i-2	4	Bin38	5751314-5772730	21417	32.8	8.6799	-0.1071	9.7	5816652-5840001
	qLS4h	4	Bin39	5772731-6079436	306706	33.4	4.9443	-0.0644	5.83	5836511-6144788
qLT4G-5	qLA4f-2	4	Bin67	9071611-9172211	100601	52.8	2.8989	1.8237	3.72	9177207-9242799
	qLL4f-2	4	Bin67	9071611-9172211	100601	52.8	2.6966	0.2385	3.43	9177207-9242799
	qLW4f-2	4	Bin67	9071611-9172211	100601	52.8	3.0925	0.1704	3.92	9177207-9242799
qLT9G	qLL9g	9	Bin131	38957186-38985168	27983	94.3	4.0186	0.2349	4.76	41632344-41661525
	qLS9f	9	Bin135	39301498-39571541	270044	97.6	4.2529	0.0254	5.93	41983971-42244282
qLT11G	qLL11i	11	Bin75	11438116-11504391	66276	74.5	2.3511	-0.2095	3.09	3432054-3376181
	qLS11i	11	Bin76	11504392-11590432	86041	74.9	2.8919	-0.0585	2.91	3353318-3303246
qLT12G	qLA12g	12	Bin31	4567810-4650983	83174	30.3	4.3644	-1.7794	5.89	4564994- 4651679
	qLL12i-1	12	Bin32	4650984-4682503	31520	30.9	4.0562	-0.2393	4.97	4648141-4682246
qLT13G	qLW13f	13	Bin181	32361641-32439400	77760	136	3.3064	0.177	4.21	33565839-33652207
	qLA13f	13	Bin181	32361641-32439400	77760	136	3.2017	1.9269	4.14	33565839-33652207
	qLW13g	13	Bin187	33303067-33385748	82682	142.2	2.6035	0.129	3.32	34514243-34601384
	qLW13h	13	Bin187	33303067-33385748	82682	142.2	2.8401	0.1113	3.47	34514243-34601384
qLT14G-1	qLA14e	14	Bin4	353102-396273	43172	2.4	2.6556	-1.1775	3.59	363328-400274
	qLW14e	14	Bin4	353102-396273	43172	2.4	5.0039	-0.1457	7.08	363328-400274
	qLS14e	14	Bin6	495526-538526	43001	4.5	11.0134	0.0431	13.67	506220-544002
	qLS14f	14	Bin6	495526-538526	43001	4.5	2.8853	0.0206	3.95	506220-544002
	qLS14h	14	Bin6	495526-538526	43001	4.5	2.7846	0.0466	3.06	506220-544002
	qLA14i-1	14	Bin8	616697-664662	47966	6	2.8675	-1.8708	4.2	619907-675228
	qLW14h	14	Bin9	664663-746688	82026	6.7	4.728	-0.0855	7.08	659428-753278
	qLW14i-1	14	Bin9	664663-746688	82026	6.7	3.8507	-0.1958	4.91	659428-753278
	qLS14g	14	Bin11	825322-856706	31385	9.2	3.6802	0.0579	4.45	827469-859263
qLT14G-2	qLA14g	14	Bin170	46364719-46512556	147838	144.5	2.5971	1.3667	3.46	45655896-45810995
	qLW14i-2	14	Bin174	46759124-46889640	130517	147.4	3.3063	0.1786	4.2	46049236-46175147
qLT14G-3	qLW14i-3	14	Bin192	48423732-48449268	25537	158.7	4.4271	0.2071	5.56	47742907-47768578
	qLA14i-2	14	Bin193	48449269-48523627	74359	159.6	4.1061	2.2474	6.09	47758067-47833075
qLT16G-1	qLW16h	16	Bin155	33481246-33541849	60604	104.1	3.721	-0.1279	4.59	33985333- 34040157
	qLS16h	16	Bin156	33541850-33646063	104214	105.5	4.867	0.065	5.96	34036942-34134314
qLT16G-2	qLL16i	16	Bin186	36469780-36546156	76377	125.7	3.8155	0.2431	5.04	36968641-37047788
	qLW16e	16	Bin191	36743667-36797191	53525	127.9	2.7492	-0.1055	3.67	37239145-37290393
qLT17G-1	qLW17h	17	Bin18	3199070-3223649	24580	27.6	4.7012	0.1461	5.94	3192673-3215941
	qLS17g-1	17	Bin20	3266317-3417780	151464	28.6	3.4564	-0.057	4.17	3257564-3410491
qLT17G-2	qLA17h	17	Bin34	4479225-4689973	210749	37.6	3.3067	1.1462	4.61	4207228-4419101
	qLW17h	17	Bin34	4479225-4689973	210749	37.6	5.3737	0.1545	6.76	4207228-4419101
	qLS17g-2	17	Bin36	4769597-4797249	27653	39	3.5523	-0.0573	4.28	4493279-4523412
	qLW17e	17	Bin41	5302150-5762019	459870	44	3.1954	0.1212	4.75	5038682-5494335
qLT18G	qLA18f	18	Bin112	16495995-16585670	89676	80	3.2684	-1.9206	4.21	16239780-16269131
	qLW18f-2	18	Bin112	16495995-16585670	89676	80	3.2799	-0.1739	4.16	16239780-16269131
qLT19G-1	qPL19h	19	Bin121	41134858-41811995	677138	99.1	2.9131	-0.4275	4.33	41335921-42011513
	qLA19h-1	19	Bin121	41134858-41811995	677138	99.1	2.9559	-1.1404	4.58	41335921-42011513
	qLW19h-1	19	Bin121	41134858-41811995	677138	99.1	4.056	-0.1432	5.92	41335921-42011513
	qLL19i	19	Bin122	41811996-42295829	483834	101.7	2.9997	0.2118	3.94	42015735-42497543
qLT19G-2	qLS19i-1	19	Bin127	44526510-44622868	96359	107.2	16.4276	0.1573	20.53	44728329- 44827941
	qLW19i	19	Bin133	45099371-45151362	52341	109.3	12.3279	-0.3612	17.1	45099371-45151362
	qPL19h	19	Bin133	45099371-45151362	52341	109.3	3.827	-0.4682	5.29	45099371-45151362
	qLS19g-1	19	Bin135	45162227-45183987	21761	110.2	14.506	0.1235	19.79	45273343-45296644
	qLA19g	19	Bin136	45183988-45457039	273052	110.7	3.1569	-1.5196	4.24	45304487-45567452
	qLA19h-2	19	Bin136	45183988-45457039	273052	110.7	4.6926	-1.3743	6.67	45304487-45567452
	qLA19i	19	Bin136	45183988-45457039	273052	110.7	2.6473	-1.7872	3.89	45304487-45567452
	qLS19h	19	Bin136	45183988-45457039	273052	110.7	14.5848	0.117	19.36	45304487-45567452
	qLW19g	19	Bin136	45183988-45457039	273052	110.7	12.832	-0.3001	18.31	45304487-45567452
	qLW19h-2	19	Bin136	45183988-45457039	273052	110.7	9.6444	-0.2109	12.76	45304487-45567452
qLT20G-1	qLA20e	20	Bin145	38042776-40358500	2315725	125.8	2.7305	1.4913	5.54	39152396-41483978
	qLW20e	20	Bin145	38042776-40358500	2315725	125.8	3.9805	0.1572	7.99	39152396-41483978
qLT20G-2	qPL20e	20	Bin150	40533119-40601352	68234	133	3.3219	0.3569	4.81	41655478-41719977
	qLA20g	20	Bin153	40876985-41066089	189105	133.3	2.596	1.3699	3.46	41999584-42171483
	qLL20g	20	Bin154	41066090-41118405	52316	133.5	2.4789	0.1827	2.77	42206674-42234607
A The name of QTL hotspot is a composite of mutiple leaf traits: leaf trait (LT); Guizao1 × Brazil 13 RIL population (G).
B The name of QTL is a composite of the leaf traits: leaf area (LA); leaf length (LL); leaf width (LW); petiole length (PL); leaf shape (LS);
e: the V6 growth stage in the summer of 2017 at Zengcheng; f: the R2 growth stage in the spring of 2017 at Zengcheng; g: the R4 growth stage in the summer of 2016 at Zengcheng;
h: the R6 growth stage in the summer of 2017 at Zengcheng; i: the R6 growth stage in the summer of 2017 at the Guangzhou Experimental Station.
C Chr refers to chromosome.
D The physical position corresponding to the 95% confidence interval for the detected QTL based on Glyma.Wm82. a1. v1.1 gene model.
E LOD indicates the logarithm of odds score.
F Positive and negative values indicated additive effect by the alleles of 'Guizao 1' and 'Brazil 13', respectively.
G R2 indicates the phenotypic varriance explained by individual QTL.
H The most proximal Glyma.Wm82.a2.v1 gene model physical intervals of the detected QTLs were transformed by focusing on the positions of the interval nearest 3' and 5' ending genes.

[truncated: 8 more sheets: Table S11, Table S12, Table S13, Table S14, Table S15, Table S16, Table S17, Table S18]
